# Supplementary material for: The Effect of Academic Procrastination on Life Satisfaction Among Nursing and Midwifery Students: The Serial Mediation Role of Academic Self-Efficacy and Self-Control
Source: Behav Sci (Basel). 2025 Oct 22;15(11):1434. doi: 10.3390/bs15111434 (PMC12649465; doi:10.3390/bs15111434)
Supplement: Supplementary file 1 [file behavsci-15-01434-s001.zip]

Archive with 1 entries (1 files):
- behavsci-3820509-supplementary.pdf
